# Supplementary material for: Immunity priming and biostimulation by airborne nonanal increase yield of field-grown common bean plants
Source: Front Plant Sci. 2024 Nov 5;15:1451864. doi: 10.3389/fpls.2024.1451864 (PMC11577088; doi:10.3389/fpls.2024.1451864)
Supplement: Supplementary file 2 [file Table2.xlsx]

## Sheet: Sheet 1 Treatment costs
							Costs of 1 emission point
Item	Specific description	Company	Number	URL	Price (MXN)	Unit/Pieces per unit	No recycling		Recycling
Plastic cups	Vaso Desechable Para Bebidas Calientes, Bio Form, La Comercial Mexicana: 15 pieces $29.90 MXN, descuento: en compra dos paquetes, el segundo a mitad de precio	la Comer			44.85	per 30	1.495		0.1495
Lanoline	LANOLINA ANHIDRA GRADO USP por H&B Oils Center HIDRATANTE ULTRA REFINADA 1 LB	eBay			423	1lb	1.86344		1.86344
Wooden sticks	Rosa				400	per 100	4		0.2
Nonanal	≥95%, FCC	Sigma Aldrich	W278203-1KG-K	https://www.sigmaaldrich.com/MX/es/search/nonanal?focus=products&page=1&perpage=30&sort=relevance&term=Nonanal&type=product	2935	1kg	0.072788		0.072788
						Sum	7.43122		2.28572
						Per ha	61679.2		18971.5

## Sheet: Sheet 2 Calculations TableS2
Cultivar			Yield (g/plant)				Value (MXN/plant)				Value (MXN/ha)				Treatment costs (no recycling				Net gain (no recycling)
	Price (MXN/kg)	Unit	Control	N	F	NF	Control	N	F	NF	Control	N	F	NF	Control	N	F	NF	Control	N	F	NF
Flor de Junio Marcela F0	21000	MXN/t*	25.3896	56.6081	34.957	61.4084	0.533181	1.18877	0.734097	1.28958	44431.6	99063.9	61174.5	107464	9900	61679.2	9900	61679.2	34531.6	37384.7	51274.5	45785.2
	98000	MXN/t**	25.3896	56.6081	34.957	61.4084	2.48818	5.5476	3.42579	6.01803	207347	462298	285481	501500	9900	61679.2	9900	61679.2	197447	400619	275581	439821
															Treatment costs (recycling)				Net gain (recycling)
											44431.6	99063.9	61174.5	107464	9900	18971.5	9900	18971.5	34531.6	80092.3	51274.5	88492.8
											207347	462298	285481	501500	9900	18971.5	9900	18971.5	197447	443326	275581	482529
															Segalmex				Mercado Libre
															C	N	F*	NF	C	N	F*	NF
													Recycling**	MXN ha-1	34500	80100	51300	88500	197400	443000	275600	482500
														%		132.174	48.6957	156.522		124.417	39.615	144.428
														fold		2.32174	1.48696	2.56522		2.24417	1.39615	2.44428
													No recycling	MXN ha-1	34500	37400	51300	45800	197400	400600	275600	439800
														%		8.4058	48.6957	32.7536		102.938	39.615	122.796
														fold		1.08406	1.48696	1.32754		2.02938	1.39615	2.22796

## Sheet: Calculations Table S3
Cultivar				Yield (g/plant)				Value (MXN/plant)				Value (MXN/ha)				Treatment costs (no recycling				Net gain (no recycling)
	Price (MXN/kg)	Unit	Price per gram	Control	N	F	NF	Control	N	F	NF	Control	N	F	NF	Control	N	F	NF	Control	N	F	NF
Flor de Mayo Anita	21000	MXN/t*	0.021	2.43748	7.65009	3.3076	10.8854	0.0511871	0.160652	0.0694596	0.228593	4265.57	13387.6	5788.28	19049.3	9900	61679.2	9900	61679.2	-5634.43	-48291.6	-4111.72	-42629.9
	60	MXN/kg	0.06	2.43748	7.65009	3.3076	10.8854	0.146249	0.459005	0.198456	0.653122	12187.4	38250.3	16537.9	54426.6	9900	61679.2	9900	61679.2	2287.35	-23428.9	6637.93	-7252.59
	150	MXN/kg	0.15	2.43748	7.65009	3.3076	10.8854	0.365622	1.14751	0.49614	1.6328	30468.4	95625.8	41344.8	136066	9900	61679.2	9900	61679.2	20568.4	33946.6	31444.8	74387.3
	330	MXN/kg (primary beans)	0.33	2.43748	7.65009	3.3076	10.8854	0.804368	2.52453	1.09151	3.59217	67030.4	210377	90958.6	299346	9900	61679.2	9900	61679.2	57130.4	148697	81058.6	237667
Pinto Villa	21000	MXN/t	0.021	3.6238	5.48583	3.16223	6.62214	0.0760998	0.115202	0.0664068	0.139065	6341.62	9600.17	5533.88	11588.7	9900	61679.2	9900	61679.2	-3558.38	-52079	-4366.12	-50090.5
	47	kg	0.047	3.6238	5.48583	3.16223	6.62214	0.170319	0.257834	0.148625	0.311241	14193.2	21486.1	12385.4	25936.6	9900	61679.2	9900	61679.2	4293.16	-40193.1	2485.35	-35742.5
Pinto orgánico	125	kg	0.125	3.6238	5.48583	3.16223	6.62214	0.452975	0.685729	0.395279	0.827768	37747.8	57143.9	32939.8	68980.4	9900	61679.2	9900	61679.2	27847.8	-4535.29	23039.8	7301.22
Negro San Luis	21000	MXN/t*	0.021	1.596	9.52614	5.09086	8.94843	0.033516	0.200049	0.106908	0.187917	2792.99	16670.7	8908.96	15659.7	9900	61679.2	9900	61679.2	-7107.01	-45008.5	-991.036	-46019.5
	50	kg	0.05	1.596	9.52614	5.09086	8.94843	0.0798	0.476307	0.254543	0.447421	6649.97	39692.1	21211.8	37285	9900	61679.2	9900	61679.2	-3250.03	-21987.1	11311.8	-24394.2
	115	kg	0.115	1.596	9.52614	5.09086	8.94843	0.18354	1.09551	0.585449	1.02907	15294.9	91291.8	48787.2	85755.4	9900	61679.2	9900	61679.2	5394.94	29612.7	38887.2	24076.3
Flor de Junio	21000	MXN/t	0.021	2.75	10.0192	5.58888	9.79666	0.05775	0.210404	0.117366	0.20573	4812.48	17533.6	9780.49	17144.1	9900	61679.2	9900	61679.2	-5087.52	-44145.6	-119.508	-44535.1
	68	kg	0.068	2.75	10.0192	5.58888	9.79666	0.187	0.681307	0.380044	0.666173	15583.3	56775.4	31670.2	55514.2	9900	61679.2	9900	61679.2	5683.27	-4903.79	21770.2	-6164.96
	98	kg	0.098	2.75	10.0192	5.58888	9.79666	0.2695	0.981884	0.54771	0.960073	22458.2	81823.3	45642.3	80005.8	9900	61679.2	9900	61679.2	12558.2	20144.2	35742.3	18326.6
Bayo Berendo	21000	MXN/t	0.021	0.9002	2.9068	0	0	0.0189042	0.0610428	0	0	1575.34	5086.88	0	0	9900	61679.2	9900	61679.2	-8324.66	-56592.3	-9900	-61679.2
	96	kg	0.096	0.9002	2.9068	0	0	0.0864192	0.279053	0	0	7201.57	23254.3	0	0	9900	61679.2	9900	61679.2	-2698.43	-38424.9	-9900	-61679.2
	99	kg	0.099	0.9002	2.9068	0	0	0.0891198	0.287773	0	0	7426.62	23981	0	0	9900	61679.2	9900	61679.2	-2473.38	-37698.2	-9900	-61679.2
																Treatment costs (recycling)				Net gain (recycling)
												4265.57	13387.6	5788.28	19049.3	9900	18971.5	9900	18971.5	-5634.43	-5583.9	-4111.72	77.7907
												12187.4	38250.3	16537.9	54426.6	9900	18971.5	9900	18971.5	2287.35	19278.8	6637.93	35455.1
												30468.4	95625.8	41344.8	136066	9900	18971.5	9900	18971.5	20568.4	76654.2	31444.8	117095
												67030.4	210377	90958.6	299346	9900	18971.5	9900	18971.5	57130.4	191405	81058.6	280375
												6341.62	9600.17	5533.88	11588.7	9900	18971.5	9900	18971.5	-3558.38	-9371.34	-4366.12	-7382.81
												14193.2	21486.1	12385.4	25936.6	9900	18971.5	9900	18971.5	4293.16	2514.58	2485.35	6965.11
												37747.8	57143.9	32939.8	68980.4	9900	18971.5	9900	18971.5	27847.8	38172.4	23039.8	50008.9
												2792.99	16670.7	8908.96	15659.7	9900	18971.5	9900	18971.5	-7107.01	-2300.83	-991.036	-3311.82
												6649.97	39692.1	21211.8	37285	9900	18971.5	9900	18971.5	-3250.03	20720.6	11311.8	18313.5
												15294.9	91291.8	48787.2	85755.4	9900	18971.5	9900	18971.5	5394.94	72320.3	38887.2	66783.9
												4812.48	17533.6	9780.49	17144.1	9900	18971.5	9900	18971.5	-5087.52	-1437.94	-119.508	-1827.42
												15583.3	56775.4	31670.2	55514.2	9900	18971.5	9900	18971.5	5683.27	37803.9	21770.2	36542.7
												22458.2	81823.3	45642.3	80005.8	9900	18971.5	9900	18971.5	12558.2	62851.8	35742.3	61034.2
												1575.34	5086.88	0	0	9900	18971.5	9900	18971.5	-8324.66	-13884.6	-9900	-18971.5
												7201.57	23254.3	0	0	9900	18971.5	9900	18971.5	-2698.43	4282.8	-9900	-18971.5
												7426.62	23981	0	0	9900	18971.5	9900	18971.5	-2473.38	5009.49	-9900	-18971.5
